# Supplementary material for: Antimicrobial resistance is widespread among intestinal and extra-intestinal Bacteroides fragilis strains
Source: Infect Immun. 2025 Nov 24;93(12):e00529-25. doi: 10.1128/iai.00529-25 (PMC12707147; doi:10.1128/iai.00529-25)
Supplement: Supplemental tables — Tables S1 to S5. [file iai.00529-25-s0003.xlsx]

## Sheet: Table_S1_MIC- CLSI interpr
SUPPLEMENTAL TABLE 1 Minimal inhibitory concentration (MIC, μg/mL) and interpretative criteria
B. fragilis strains		MIC (μg/mL) and MIC Interpretative Criteria (IC)											Antimicrobial resistance genes
		Antimicrobial agents
	Site	AMP 0.016-256	IC	TE 0.016-256	IC	IMI 0.016-256	IC	TZP 0.016/4-265/4	IC	CD 0.016-256	IC	PB 0.064-1024	β-lac	cepA	cfxA	cfiA	tet	erm	nim	bla	mef	lnu	aad	ars	ere
S01-0228-1	C	R	R	12	I	0.064	S	0.75	S	0.25	S	96		●			●				●	●
HCBf061	C	4	R	16	R	0.094	S	0.38	S	3	I	192	●	●			●		●		●	●
WH605	C	24	R	16	R	0.016	S	0.38	S	R	R	384	●	●			●	●
S09-0001-16	C	12	R	8	I	0.064	S	0.75	S	0.75	S	96	●	●			●
S07-0068-1	C	12	R	16	R	0.094	S	0.38	S	0.25	S	256	●	●			●	●			●	●
HCBf060	C	8	R	6	I	0.047	S	0.19	S	0.064	S	128		●			●
HCBf066	C	16	R	0.5	S	0.047	S	16	S	R	R	192		●			●	●			●		●		●
HCBf077	C	6	R	8	I	0.047	S	0.19	S	R	R	128		●			●	●
HCBf076	C	16	R	12	I	0.75	S	16	S	1	S	236	●	●			●
HCBf007	C	6	R	24	R	0.064	S	0.38	S	0.75	S	256	●	●			●
HCBf008	C	0.032	S	32	R	0.047	S	0.25	S	0.75	S	192	●	●			●
HCBf078	C	8	R	8	I	0.032	S	0.5	S	0.19	S	384	●	●			●	●
HCBf219	C	16	R	0.19	S	0.094	S	0.75	S	3	I	256		●
HCBf068	C	6	R	3	S	0.032	S	4	S	3	I	R		●			●	●
WH706	C	16	R	12	I	0.064	S	0.38	S	1.5	S	192	●	●			●				●	●
HCBf072	C	6	R	0.094	S	0.047	S	0.5	S	0.75	S	125		●
CL03T00C08	C	8	R	16	R	0.032	S	0.75	S	1.5	S	256	●	●			●	●			●	●	●
HCBf224	C	R	R	8	I	0.064	S	0.25	S	1.5	S	128	●	●	●		●
HCBf045	C	8	R	16	R	0.032	S	0.25	S	1.5	S	R	●	●
HCBf057	C	8	R	12	I	0.064	S	R	R	2	S	96	●	●			●				●	●
S11-0001-18	C	12	R	12	I	0.064	S	0.25	S	2	S	R	●	●			●
S04-0006-7	C	12	R	0.125	S	0.047	S	0.38	S	2	S	192	●	●
HCBf035	C	8	R	16	R	0.032	S	0.25	S	0.5	S	R		●			●				●
3_2_5	C	12	R	0.125	S	0.064	S	0.5	S	2	S	64		●	●
HCBf218	C	6	R	0.125	S	0.064	S	0.5	S	1	S	128	●	●
S03-0090-12	C	8	R	0.125	S	0.064	S	0.25	S	0.064	S	96	●	●			●
HCBf213	C	16	R	8	I	0.064	S	0.25	S	0.064	S	64	●	●			●
HCBf222	C	R	R	12	I	0.125	S	3	S	0.5	S	128	●		●								●
CL05T00C42	C	R	R	6	I	0.38	S	0.25	S	0.75	S	64		●			●							●
HCBf013	C	12	R	24	R	0.032	S	0.125	S	0.75	S	96	●	●			●
HCBf049	C	6	R	12	I	0.125	S	0.38	S	0.75	S	192	●	●			●	●					●
S05-0002-1	C	24	R	12	I	0.064	S	0.5	S	2	S	96		●			●	●
S10-0039-19	C	12	R	8	I	0.032	S	0.75	S	2	S	R		●			●	●			●	●	●
HCBf223	C	6	R	16	R	0.047	S	0.5	S	0.75	S	1.5		●			●				●	●
HCBf048	C	12	R	32	R	0.094	S	0.75	S	1	S	R	●	●			●
HCBf220	C	16	R	0.125	S	0.023	S	0.25	S	0.5	S	256		●
HCBf227	C	16	R	0.125	S	0.064	S	0.75	S	2	S	192	●	●
HCBf108	E	R	R	12	I	0.25	S	6	S	0.125	S	R	●	●	●		●			●
NCTC 9343	E	24	R	0.094	S	0.064	S	0.38	S	1.5	S	128		●
HCBf090	E	R	R	16	R	0.064	S	0.38	S	1	S	96		●			●
HCBf116	E	6	R	12	I	0.032	S	0.5	S	1.5	S	R		●	●		●	●
WAL8774	E	6	R	0.094	S	0.047	S	0.38	S	0.75	S	128		●
HCBf084	E	8	R	0.125	S	0.047	S	0.75	S	1.5	S	128	●	●
HCBf106	E	R	R	6	I	0.38	S	2	S	R	R	192	●	●			●	●					●
HCBf118	E	12	R	12	I	0.047	S	0.38	S	0.023	S	128	●	●			●
HCBf094	E	R	R	8	I	0.094	S	1	S	4	I	96	●	●			●				●	●
HCBf114	E	6	R	4	S	0.032	S	0.75	S	0.5	S	R		●			●	●
638R	E	4	R	0.032	S	0.032	S	0.125	S	0.5	S	96	●	●
HCBf102	E	6	R	0.064	S	0.032	S	16	S	0.125	S	384	●	●	●		●
HCBf104	E	8	R	4	S	0.032	S	0.38	S	1	S	96		●			●
WAL8790	E	12	R	R	R	0.047	S	0.38	S	1	S	192	●	●			●
HCBf103	E	3	R	12	I	0.023	S	0.25	S	1	S	0.75		●			●	●
YCH46	E	3	R	16	R	0.047	S	0.5	S	0.5	S	192		●			●
VPI-5383/23745	E	2	R	0.19	S	0.23	S	0.19	S	0.023	S	96		●
US390	E	12	R	16	R	0.064	S	0.5	S	0.5	S	96		●			●
CM12	E	16	R	16	R	0.064	S	0.75	S	0.75	S	128	●	●			●				●	●
HCBf111	E	8	R	8	I	0.047	S	0.19	S	1	S	192	●	●							●	●
HCBf112	E	16	R	12	I	0.047	S	0.75	S	1	S	192	●	●			●
HCBf115	E	32	R	12	I	0.032	S	0.38	S	3	I	128	●	●			●				●	●
HCBf116	E	R	R	24	R	0.064	S	0.75	S	1.5	S	R	●		●		●	●
HCBf119	E	R	R	12	I	6	I	R	R	4	I	128	●	●						●
HCBf121	E	R	R	12	I	6	I	R	R	8	R	256	●	●			●			●	●	●
HCBf122	E	48	R	0.032	S	0.032	S	0.25	S	R	R	64	●	●			●	●
HCBf092	E	48	R	0.094	S	0.094	S	0.5	S	R	R	128	●	●			●	●
HCBf085	E	R	R	0.19	S	0.19	S	3	S	0.75	S	192	●	●	●		●
HCBf087	E	24	R	0.047	S	0.047	S	0.25	S	1.5	S	192	●	●			●
HCBf109	E	6	R	24	R	0.047	S	0.38	S	1	S	192	●	●			●	●
HCBf110	E	8	R	12	I	0.047	S	0.38	S	R	R	128	●	●				●
HCBf117	E	R	R	8	I	3	S	R	R	2	S	128	●	●			●			●	●	●
VPI-3277	E	6	R	0.125	S	0.125	S	0.38	S	0.75	S	96	●	●
VPI-2553	E	16	R	0.125	S	0.047	S	0.38	S	1	S	128	●	●
WAL8774	E	16	R	0.19	S	0.047	S	0.38	S	1	S	192	●	●
VPI-4076	E	1.5	R	0.125	S	0.38	S	0.38	S	0.75	S	128	●			●
US398	E	128	R	12	I	0.064	S	0.75	S	1.5	S	96	●	●			●	●			●	●	●
VPI-BF8223	U	R	R	32	R	0.19	S	0.75	S	R	R	256	●	●	●		●	●			●	●	●
VPI-BF-AK87	U	12	R	0.125	S	0.047	S	0.38	S	0.75	S	96		●
VPI-12256	U	R	R	12	I	0.19	S	8	S	R	R	96	●	●	●		●	●					●
VPI-499	U	4	R	0.032	S	0.032	S	0.125	S	1.5	S	192	●	●

## Sheet: Table_S2_mGWAS
SUPPLEMENTAL TABLE 2 Genetic determinants associated to the antimicrobial resistance
Category	Gene Name	Gene	Hits	-log10(pvalue)	Average Minor Allele Frequency	Average Beta	Number of Isolates	Length	Bakta Annotation	Product	RefSeq	Locus Tag	COG_label
Clindamycin	RND trasnporter	group_12186	4	9.06956	0.0822167	158	812	1062	Efflux pump;RND transporter HAE1 family;multidrug efflux RND transporter permease subunit;hypothetical protein;Aminoglycoside efflux pump;efflux RND transporter permease subunit	multidrug efflux RND transporter permease subunit		BF9343_2860	Defense Mechanisms
Clindamycin	erm(F)	erm(F)	42	8.37469	0.190531	105.517	145	NA	NA	NA	NA	NA	NA
Clindamycin	araC	group_8488	1	7.46344	0.053	180	777	298	hypothetical protein;AraC family transcriptional regulator;helix-turn-helix domain-containing protein	AraC family transcriptional regulator		BF9343_3244	Transcription
Clindamycin	DUF4350	group_7023	2	7.45346	0.05315	180	811	415	hypothetical protein;DUF4350 domain-containing protein	DUF4350 domain-containing protein	WP_005796273.1	BF9343_0616	Function Unknown
Clindamycin		group_5075	2	7.36251	0.0933	138	236	254	DNA-binding protein;hypothetical protein	hypothetical protein		1121098.HMPREF1534_03574	Function Unknown
Clindamycin		group_5113	1	7.36251	0.0933	138	417	113	DNA-binding protein;Helix-turn-helix domain protein;Helix-turn-helix domain-containing protein	Helix-turn-helix domain protein		657309.BXY_34050	Function Unknown
Clindamycin	aadS	aadS	1	7.36251	0.0933	138	50	287	aminoglycoside 6-adenylyltransferase AadS	aminoglycoside 6-adenylyltransferase AadS	WP_003013318.1	1121098.HMPREF1534_01149	Coenzyme Metabolism and Transport
Clindamycin	ispA	group_13198	1	7.06803	0.147	112	812	324	isoprenyl synthetase;Dimethylallyltransferase	isoprenyl synthetase	WP_025813995.1	BF9343_3440	Coenzyme Metabolism and Transport
Pip Tazo		group_708	2	11.2343	0.0338	25.75	811	755	R3H domain-containing protein;hypothetical protein	R3H domain-containing protein	WP_032556246.1	BF9343_0817	Carbohydrate Metabolism and Transport
Pip Tazo		group_4757	4	11.2343	0.0375	24.65	786	394	hypothetical protein;DUF4221 domain-containing protein	hypothetical protein	WP_032584408.1	BF9343_3459	Function Unknown
Pip Tazo	beta-galactosidase	group_7624	3	11.2343	0.03005	27	811	923	hypothetical protein;beta-galactosidase	beta-galactosidase	WP_032556247.1	BF9343_0818	Carbohydrate Metabolism and Transport
Pip Tazo	lpsA	group_1118	2	11.2343	0.0375	24.65	768	386	glycosyl transferase family 90;CAP10 domain-containing protein;lipopolysaccharide biosynthesis protein;hypothetical protein	lipopolysaccharide biosynthesis protein		BF9343_0183	Function Unknown
Pip Tazo	His Kinase A	group_11229	2	10.5331	0.04885	18.5	813	647	hypothetical protein;sensor histidine kinase	sensor histidine kinase	WP_032556055.1	BF9343_0239	Signal Transduction
Pip Tazo		group_5366	1	9.85699	0.045	19.2	730	169	nitroreductase;hypothetical protein	nitroreductase		BF9343_3213	Energy Production and Conversion
Pip Tazo	DUF4831	group_9205	3	9.1107	0.0528	17.2	808	351	hypothetical protein;DUF4831 domain-containing protein	DUF4831 domain-containing protein	WP_005801184.1	BF9343_0962	Function Unknown
Pip Tazo		group_8320	1	9.1107	0.053	17.2	800	353	hypothetical protein;cell division protein	cell division protein	WP_005803526.1	BF9343_2301	Function Unknown
Pip Tazo		group_8931	7	9.1107	0.0563	16.05	812	518	hypothetical protein;beta-hexosaminidase	beta-hexosaminidase	WP_008661112.1	BF9343_3009	Carbohydrate Metabolism and Transport
Pip Tazo		group_4679	1	9.1107	0.0526	17.2	731	388	aldo/keto reductase;Aldo-ket-red domain-containing protein;hypothetical protein	aldo/keto reductase	WP_118428894.1	357276.EL88_12445	Energy Production and Conversion
Pip Tazo		group_9188	1	7.9914	0.053	16.2	812	460	PepSY-like domain-containing protein;hypothetical protein	hypothetical protein		BF9343_0306	Function Unknown
Pip Tazo	TolC family protein	group_12567	2	7.75696	0.0751	13.5	808	439	hypothetical protein;Outer membrane efflux protein;TolC family protein	TolC family protein	WP_032556465.1	BF9343_1527	Cell Wall/Membrane/Envelope Biogenesis
Pip Tazo	susC	group_13684	1	7.72584	0.0602	15	715	1016	hypothetical protein;SusC/RagA family TonB-linked outer membrane protein	SusC/RagA family TonB-linked outer membrane protein	WP_032557256.1	BF9343_3354	Coenzyme Metabolism and Transport
Pip Tazo		group_3674	1	7.72584	0.0602	15	371	277	gamma-carboxymuconolactone decarboxylase;hypothetical protein;Cupin-2 domain-containing protein;putative carboxymuconolactone decarboxylase	gamma-carboxymuconolactone decarboxylase		BF9343_2051	Function Unknown
Pip Tazo	beta-galactosidase	group_9373	2	7.72584	0.0675	14.2	809	769	F5/8 type C domain-containing protein;Discoidin domain-containing protein;hypothetical protein;beta-galactosidase;Beta-galactosidase	beta-galactosidase	WP_010993512.1	BF9343_3568	Carbohydrate Metabolism and Transport
Pip Tazo	araC	group_3673	1	7.72584	0.0602	15	378	270	AraC family transcriptional regulator;hypothetical protein	AraC family transcriptional regulator	WP_008660002.1	BF9343_2050	Transcription
Pip Tazo	icd	icd	1	7.70997	0.06	14.9	813	396	NADP-dependent isocitrate dehydrogenase;Isocitrate dehydrogenase [NADP]	NADP-dependent isocitrate dehydrogenase	WP_005790683.1	BF9343_3449	Energy Production and Conversion
Pip Tazo		group_5012	6	7.69037	0.0414	18.85	58	216	Outer membrane beta-barrel domain protein;hypothetical protein	Outer membrane beta-barrel domain protein	WP_130071543.1		Function Unknown
Pip Tazo	preA	group_8423	1	7.69037	0.06	14.9	811	326	hypothetical protein;diguanylate cyclase	diguanylate cyclase	WP_009293210.1	BF9343_2739	Nucleotide Metabolism and Transport
Pip Tazo	fbp	fbp	1	7.69037	0.0602	14.9	806	677	Fructose-16-bisphosphatase class 3;hypothetical protein;fructose-bisphosphatase class III	Fructose-1,6-bisphosphatase class 3		BF9343_1801	Carbohydrate Metabolism and Transport
Pip Tazo		group_9543	1	7.67366	0.06	14.9	763	212	RNA polymerase ECF-type sigma factor;hypothetical protein	RNA polymerase ECF-type sigma factor		BF9343_1342	Transcription
Pip Tazo	nifJ	nifJ	5	7.67366	0.06004	14.9	803	1186	pyruvate:ferredoxin (flavodoxin) oxidoreductase;hypothetical protein;Pyruvate-flavodoxin oxidoreductase;TPP-enzyme-C domain-containing protein;Pyruvate-ferredoxin oxidoreductase;Pyruvate:ferredoxin (Flavodoxin) oxidoreductase;Pyruvate flavodoxin/ferredoxin oxidoreductase thiamine diP-bdg	pyruvate:ferredoxin (flavodoxin) oxidoreductase		BF9343_3082	Energy Production and Conversion
Pip Tazo	susC	group_9206	1	7.67366	0.06	14.9	781	1131	hypothetical protein;Putative outer membrane protein;SusC/RagA family TonB-linked outer membrane protein;Carboxypeptidase regulatory-like domain protein	SusC/RagA family TonB-linked outer membrane protein	WP_032561035.1	BF9343_1344	Inorganic Ion Transport and Metabolism
Pip Tazo		group_14704	1	7.67366	0.0602	14.9	811	622	hypothetical protein	hypothetical protein		BF9343_0675	Function Unknown
Pip Tazo	DUF5017	group_13275	1	7.65758	0.0602	14.9	780	634	hypothetical protein;DUF5017 domain-containing protein	DUF5017 domain-containing protein		BF9343_1961	Function Unknown
Pip Tazo		group_13131	1	7.39686	0.0752	13.2	806	87	hypothetical protein	hypothetical protein	WP_005790328.1	BF9343_3266	Function Unknown
Pip Tazo		group_1888	1	7.34199	0.0602	14.6	82	226	hypothetical protein	hypothetical protein			Function Unknown
Pip Tazo		group_3983	2	7.10458	0.0601	14.4	813	241	hypothetical protein	hypothetical protein			Function Unknown
Pip Tazo		group_7544	3	7.06449	0.0602	14.3	89	344	hypothetical protein	hypothetical protein	WP_005809721.1	411901.BACCAC_02112	Function Unknown
Pip Tazo	dnaG	group_5013	2	7.06449	0.0602	14.3	328	328	DNA primase;hypothetical protein;toprim domain-containing protein;Toprim-like family protein;ZnF-CHCC domain-containing protein	DNA primase	WP_032571239.1	709991.Odosp_1200	Replication and Repair
Pip Tazo		group_11008	1	6.95078	0.09	11.8	812	281	hypothetical protein;Putative exported protein	hypothetical protein		BF9343_2164	Function Unknown
Pip Tazo	pepC	group_2697	2	6.91721	0.0751	12.8	812	394	aminopeptidase;hypothetical protein	aminopeptidase	WP_005807760.1	BFAG_03479	Amino Acid Metabolism and Transport
Pip Tazo		group_8919	1	6.90309	0.068	13.4	813	836	hypothetical protein;glutaminase;Glutaminase A	glutaminase	WP_032556071.1	BF9343_0281	Carbohydrate Metabolism and Transport
Polymixin B	atoC	atoC	98	15.9281	0.0906133	664.112	18	433	sigma-54-dependent Fis family transcriptional regulator	sigma-54-dependent Fis family transcriptional regulator		999419.HMPREF1077_02331	Signal Transduction
Polymixin B	RND trasnporter	group_5180	40	14.6038	0.0837824	686.523	132	1037	RND efflux system;hydrophobe/amphiphile efflux-1 family RND transporter;Hydrophobe/amphiphile efflux-1 (HAE1) family RND transporter;RND transporter hydrophobe/amphiphile efflux-1 (HAE1) family protein;hypothetical protein;efflux RND transporter permease subunit	hydrophobe/amphiphile efflux-1 family RND transporter	WP_138291574.1	1235788.C802_04187	Defense Mechanisms
Polymixin B	ompR	group_5104	51	12.0022	0.0842493	679.594	264	773	Truncated tetracycline resistance element regulator RteA;hybrid sensor histidine kinase/response regulator;HisKA domain-containing protein;Sensor histidine kinase partial;Histidine kinase domain-containing protein;hypothetical protein;ATP-binding protein;ATPase/histidine kinase/DNA gyrase B/HSP90 domain protein;Hybrid sensor histidine kinase/response regulator;Sensor protein EvgS;Histidine kinase…	hybrid sensor histidine kinase/response regulator		1287488.HMPREF0671_02040	Signal Transduction
Polymixin B	xerD	xerD	92	12.0022	0.082613	678.391	279	429	recombinase;Phage integrase family protein	recombinase		226186.BT_4617	Replication and Repair
Polymixin B	nodT	group_5120	25	12.0022	0.0828273	684.803	134	453	NodT family efflux transporter outer membrane factor (OMF) lipoprotein;multidrug transporter;hypothetical protein;TolC family protein;Cation efflux system protein CusC	multidrug transporter	WP_032571261.1	483216.BACEGG_02161	Cell Wall/Membrane/Envelope Biogenesis
Polymixin B		group_11165	12	12.0022	0.08133	683.2	45	184	N-acetyltransferase domain-containing protein;GNAT family N-acetyltransferase	GNAT family N-acetyltransferase	WP_004312627.1	763034.HMPREF9446_03755	Translation
Polymixin B		group_2299	19	12.0022	0.08095	682.286	59	251	LytTR family DNA-binding domain-containing protein;DNA-binding response regulator	LytTR family DNA-binding domain-containing protein		BFAG_01178	Signal Transduction
Polymixin B	mobA	group_5186	34	12.0022	0.0930059	645.676	225	151	hypothetical protein;Putative mobA;MobA protein	hypothetical protein		BFAG_01177	Function Unknown
Polymixin B		group_2232	19	12.0022	0.0815423	680.846	59	418	histidine kinase;hypothetical protein;His-kinase domain-containing protein	His-kinase domain-containing protein		483216.BACEGG_02150	Signal Transduction
Polymixin B	RND trasnporter	group_5133	11	12.0022	0.0814778	683.556	130	374	efflux RND transporter periplasmic adaptor subunit;Efflux RND transporter periplasmic adaptor subunit;hypothetical protein;HlyD-D23 domain-containing protein	efflux RND transporter periplasmic adaptor subunit	WP_138291573.1	1235788.C802_04188	Cell Wall/Membrane/Envelope Biogenesis
Polymixin B		group_3197	16	12.0022	0.0822433	676.6	94	140	DNA-binding protein;Virulence protein;transporter	transporter	WP_004313907.1	1121097.JCM15093_3158	Function Unknown
Polymixin B		group_3183	18	12.0022	0.0881722	685	104	104	DNA-binding protein;Helix-turn-helix domain-containing protein	DNA-binding protein	WP_032571247.1	762968.HMPREF9441_03734	Function Unknown
Polymixin B		group_13424	11	9.53462	0.0827	673.3	35	78	hypothetical protein	hypothetical protein	WP_005822095.1		Function Unknown
Polymixin B	DUF3408	group_3199	32	9.53462	0.0892813	656.969	134	165	DUF3408 domain-containing protein	DUF3408 domain-containing protein		742817.HMPREF9449_00486	Function Unknown
Polymixin B		group_2214	31	9.53462	0.0820017	666.05	103	103	DNA-binding protein	DNA-binding protein		762968.HMPREF9441_03732	Transcription
Polymixin B	mobA	group_5121	7	9.3851	0.1291	544.667	364	167	Plasmid mobilization relaxosome protein MobC;hypothetical protein;MobA protein	MobA protein	WP_004371716.1	1122992.CBQQ010000081_gene2041	Function Unknown
Polymixin B	xerD	group_4853	1	8.93554	0.08	680	700	390	Putative tyrosine recombinase XerD-like;site-specific integrase;recombinase;Recombinase;Integrase;Integrase family protein;hypothetical protein;Phage integrase family protein	recombinase		1235803.C825_05161	Replication and Repair
Polymixin B		group_6566	3	8.93554	0.08	680	44	521	hypothetical protein;ATP-binding protein	ATP-binding protein		226186.BT_4012	Function Unknown
Polymixin B		group_2420	3	8.93554	0.08	680	81	464	hypothetical protein	hypothetical protein	WP_032578118.1	709991.Odosp_0004	Transcription
Polymixin B		group_5627	1	8.93554	0.08	680	44	42	hypothetical protein	hypothetical protein			Function Unknown
Polymixin B	zraR	atoC~~~tet	12	8.93554	0.125442	535.167	420	442	DNA-binding transcriptional response regulator NtrC family contains REC AAA-type ATPase and a Fis-type DNA-binding domains;sigma-54-dependent Fis family transcriptional regulator;AAA domain family protein;HTH-8 domain-containing protein;Bacterial regulatory protein Fis family;Sigma-54 factor interaction domain-containing protein;Sigma-54 interaction domain protein;tetracycline resistance ribosoma…	sigma-54-dependent Fis family transcriptional regulator	WP_130080938.1	1121098.HMPREF1534_03565	Signal Transduction
Polymixin B	mraW	mraW	1	8.93554	0.08	680	43	288	DNA methyltransferase	DNA methyltransferase	WP_004312637.1	226186.BT_4011	Coenzyme Metabolism and Transport
Polymixin B		group_16999	8	8.69897	0.121625	551.25	5	363	His-kinase domain-containing protein	His-kinase domain-containing protein		483216.BACEGG_02150	Signal Transduction
Polymixin B		group_17009	4	8.69897	0.12	561	5	251	DNA-binding response regulator	DNA-binding response regulator	WP_007655477.1	483216.BACEGG_02149	Signal Transduction
Polymixin B		group_5137	1	8.34582	0.133	527	51	400	GNAT family N-acetyltransferase;N-acetyltransferase domain-containing protein;N-acetyltransferase;hypothetical protein;Glycosyl transferase family 4	GNAT family N-acetyltransferase	WP_008021343.1	763034.HMPREF9446_03755	Translation
Tetracycline	tet(Q)	tet(Q)	95	16.6021	0.311589	1.49937	389	NA	NA	NA	NA	NA	NA
Tetracycline	rteA	ompR	55	10.0778	0.345636	1.31309	52	772	Sensor protein EvgS;Truncated tetracycline resistance element regulator RteA;His Kinase A domain protein;hypothetical protein;Hybrid sensor histidine kinase/response regulator;hybrid sensor histidine kinase/response regulator;response regulator;ATP-binding protein	hybrid sensor histidine kinase/response regulator	WP_005944277.1	1121098.HMPREF1534_03566	Signal Transduction
Tetracycline		group_3652	46	9.44491	0.389965	1.19267	390	1982	N-6 DNA Methylase family protein;DNA methylase;hypothetical protein;Helicase ATP-binding domain-containing protein;Helicase C-terminal domain-containing protein;Helicase conserved C-terminal domain protein;Putative dNA methylase;Putative DNA methylase;Helicase;Adenine-specific DNA methylase N12 class;N-6 DNA methylase;N6-Mtase domain-containing protein;Site-specific DNA-methyltransferase (adenine…	Helicase conserved C-terminal domain protein	WP_032570621.1	999419.HMPREF1077_02308	Replication and Repair
Tetracycline	topB	topB	20	9.44491	0.3853	1.2495	70	699	DNA topoisomerase;Putative transposon excision protein;DNA topoisomerase III;hypothetical protein	DNA topoisomerase		226186.BT_2324	Replication and Repair
Tetracycline	traJ	traJ	3	9.18442	0.355667	1.29	37	337	conjugative transposon protein TraJ;Conjugal transfer protein TraJ	conjugative transposon protein TraJ	WP_025868274.1	1235788.C802_04229	Function Unknown
Tetracycline	DUF4099	group_5172	20	8.93554	0.3967	1.189	396	541	hypothetical protein;DUF3945 domain-containing protein;DUF4099 domain-containing protein	DUF4099 domain-containing protein		1121098.HMPREF1534_03573	Function Unknown
Tetracycline	traN	traN	17	8.86646	0.389882	1.23059	81	279	Putative plasmid transfer protein;conjugative transposon protein TraN	conjugative transposon protein TraN	WP_004295380.1	BFAG_03596	Function Unknown
Tetracycline	DUF4141	group_3247	3	8.55752	0.386667	1.17667	411	211	DUF4141 domain-containing protein;conjugal transfer protein TraI;hypothetical protein;Conjugal transfer protein TraI;Conjugate transposon protein;Conserved protein found in conjugate transposon putative TraI;TraI;Conjugative transposon protein TraI	DUF4141 domain-containing protein		1287476.HMPREF1651_06395	Intracellular Trafficing and Secretion
Tetracycline	rteC	group_5168	2	8.54363	0.3935	1.18	127	230	RteC protein;hypothetical protein;RteC family protein;RteC domain-containing protein	RteC protein		1287476.HMPREF1651_09200	Function Unknown
Tetracycline		group_4346	12	8.25259	0.396667	1.16167	353	170	deaminase;RibD-C domain-containing protein	RibD-C domain-containing protein		1287476.HMPREF1651_09205	Coenzyme Metabolism and Transport
Tetracycline	traD	group_4973	8	8.09098	0.387	1.23	304	242	Putative conjugal transfer protein TraD;conjugal transfer protein TraD;Conjugal transfer protein TraD;hypothetical protein	conjugal transfer protein TraD	WP_005816809.1	626522.GCWU000325_02052	Function Unknown
Tetracycline	pcfK-like protein	group_5132	1	7.7986	0.387	1.18	414	342	PcfK-like family protein;PcfK-like protein;hypothetical protein	PcfK-like protein		203275.BFO_1270	Function Unknown
Tetracycline	virD4	group_5182	6	7.77469	0.3845	1.14833	373	675	conjugal transfer protein TraG;YWFCY domain-containing protein;TraG/TraD/VirD4 family protein;Type IV conjugative transfer system coupling protein TraD;TraG-D-C domain-containing protein;hypothetical protein;Type IV secretion system DNA-binding domain-containing protein;Type IV secretory pathway VirD4 component TraG/TraD family ATPase;TraM recognition domain-containing protein;Conjugal transfer p…	conjugal transfer protein TraG	WP_008765488.1	742817.HMPREF9449_00591	Intracellular Trafficing and Secretion
Tetracycline		group_5107	1	7.72354	0.4	1.17	326	347	Relaxase/mobilization nuclease domain protein;hypothetical protein;Relaxase/Mobilisation nuclease domain;relaxase/mobilization nuclease domain-containing protein;Relaxase/Mobilisation nuclease domain-containing protein;relaxase;Relaxase;Relaxase/mobilization nuclease domain-containing protein	relaxase		1002367.HMPREF0673_00080	Intracellular Trafficing and Secretion
Tetracycline	xerD	xerD	8	7.67162	0.4135	1.1575	279	429	recombinase;Phage integrase family protein	recombinase		226186.BT_4617	Replication and Repair
Tetracycline	traG	traG	6	7.3439	0.397833	1.15	71	944	TraG family conjugative transposon ATPase;hypothetical protein	TraG family conjugative transposon ATPase	WP_004303555.1	483215.BACFIN_06677	Intracellular Trafficing and Secretion
Tetracycline	DUF4133	group_5035	2	7.3439	0.34	1.195	425	134	conjugal transfer protein TraF;DUF4133 domain-containing protein;Conjugative transposon protein TraF;Conjugal transfer protein TraF	DUF4133 domain-containing protein		1121101.HMPREF1532_04175	Function Unknown
Tetracycline		group_4802	3	7.13787	0.404333	1.14333	372	619	DNA-binding protein;hypothetical protein;helix-turn-helix domain-containing protein	hypothetical protein		1287476.HMPREF1651_07980	Function Unknown
Tetracycline	zraR	atoC~~~tet	3	7.0278	0.413667	1.13333	420	442	DNA-binding transcriptional response regulator NtrC family contains REC AAA-type ATPase and a Fis-type DNA-binding domains;sigma-54-dependent Fis family transcriptional regulator;AAA domain family protein;HTH-8 domain-containing protein;Bacterial regulatory protein Fis family;Sigma-54 factor interaction domain-containing protein;Sigma-54 interaction domain protein;tetracycline resistance ribosoma…	sigma-54-dependent Fis family transcriptional regulator	WP_130080938.1	1121098.HMPREF1534_03565	Signal Transduction
Tetracycline	traK	traK	1	6.83565	0.347	1.17	70	198	conjugative transposon protein TraK	conjugative transposon protein TraK	WP_004295647.1	411476.BACOVA_02301	Intracellular Trafficing and Secretion

## Sheet: Table_S3_Bf strains
SUPPLEMENTAL TABLE 3 Newly sequenced Chu Lab strains metadata
run_prefix (exp)	BioSample	Chu	Sample_Name	Cohort	Group	Site	City	State	Country	Continent	Host
363191840_S199_L001.1	SAMEA115675753	HCBf182	Non-IBD Sample C17 E5	Chu	Healthy	Fecal			United States of America	North America	Human
363192044_S216_L001.3	SAMEA115675733	HCBf183	Mayo07 - d5_HBOT	Chu	IBD	Fecal			United States of America	North America	Human
363192053_S223_L001.4	SAMEA115675762	HCBf184	Non-IBD Sample C21	Chu	Healthy	Fecal			United States of America	North America	Human
363192520_S3_L001	SAMEA115675795	HCBf025	S01-0228-1 (Alm)	Alm	Healthy	Fecal	Boston	Massachusetts	United States of America	North America	Human
363192522_S5_L001	SAMEA115675621	HCBf049	FIT025E3CAL P2-G8	Chu	IBD	Fecal	San_Diego	Califonia	United States of America	North America	Human
363192524_S22_L001.1	SAMEA115675738	HCBf063	Non-IBD Sample C12	Chu	Healthy	Fecal			United States of America	North America	Human
363192525_S32_L001.2	SAMEA115675554	HCBf088	7-PL	Chu	Infection	Blood			United States of America	North America	Human
363192527_S10_L001	SAMEA115675535	HCBf014	112-3	AGP	Healthy	Fecal	San_Diego	California	United States of America	North America	Human
363192528_S11_L001	SAMEA115675798	HCBf026	S03-0090-12 (Alm)	Alm	Healthy	Fecal	Boston	Massachusetts	United States of America	North America	Human
363192529_S12_L001	SAMEA115675641	HCBf038	FIT073E3CAL B11	Chu	IBD	Fecal	San_Diego	Califonia	United States of America	North America	Human
363192533_S31_L001	SAMEA115675777	HCBf076	RA24-trans B4	Chu	Healthy	Colon	San_Diego	California	United States of America	North America	Human
363192539_S19_L001	SAMEA115675801	HCBf027	S05-0002-1 (Alm)	Alm	Healthy	Fecal	Boston	Massachusetts	United States of America	North America	Human
363192541_S20_L001	SAMEA115675640	HCBf039	FIT073E3CAL B10	Chu	IBD	Fecal	San_Diego	Califonia	United States of America	North America	Human
363192542_S33_L001.3	SAMEA115675504	HCBf005	106-16	Chu	Healthy	Fecal			United States of America	North America	Human
363192544_S35_L001	SAMEA115675805	HCBf029	S07-0068-16 (Alm)	Alm	Healthy	Fecal	Boston	Massachusetts	United States of America	North America	Human
363192546_S37_L001.1	SAMEA115675635	HCBf053	FIT053E3CAL	Chu	IBD	Fecal			United States of America	North America	Human
363192548_S39_L001	SAMEA115675780	HCBf077	RA28-trans GS4	Chu	Healthy	Colon	San_Diego	California	United States of America	North America	Human
363192552_S43_L001	SAMEA115675807	HCBf030	S09-0001-16 (Alm)	Alm	Healthy	Fecal	Boston	Massachusetts	United States of America	North America	Human
363192554_S45_L001.2	SAMEA115675633	HCBf054	FIT049E3CAL	Chu	IBD	Fecal			United States of America	North America	Human
363192555_S46_L001	SAMEA115675629	HCBf066	FIT037SC1.C3 A3	Chu	IBD	Fecal	San_Diego	Califonia	United States of America	North America	Human
363192556_S47_L001	SAMEA115675783	HCBf079	RA30-trans G8	Chu	Healthy	Colon	San_Diego	California	United States of America	North America	Human
363192557_S48_L001	SAMEA115675544	HCBf090	12-PL	Chu	Infection	Tissue	San_Diego	Califonia	United States of America	North America	Human
363192558_S49_L001	SAMEA115675524	HCBf007	110-29	AGP	Healthy	Fecal	San_Diego	California	United States of America	North America	Human
363192559_S50_L001	SAMEA115675800	HCBf019	S04-0107-6 (Alm)	Alm	Healthy	Fecal	Boston		United States of America	North America	Human
363192560_S51_L001	SAMEA115675808	HCBf031	S10-0039-19 (Alm)	Alm	Healthy	Fecal	Boston	Massachusetts	United States of America	North America	Human
363192563_S54_L001	SAMEA115675632	HCBf067	FIT037SC1.C3 C5	Chu	IBD	Fecal	San_Diego	Califonia	United States of America	North America	Human
363192564_S55_L001	SAMEA115675782	HCBf078	RA30-trans G6	Chu	Healthy	Colon	San_Diego	California	United States of America	North America	Human
363192566_S57_L001	SAMEA115675525	HCBf008	110-31	AGP	Healthy	Fecal	San_Diego	California	United States of America	North America	Human
363192568_S59_L001	SAMEA115675809	HCBf032	S11-0001-18 (Alm)	Alm	Healthy	Fecal	Boston	Massachusetts	United States of America	North America	Human
363192571_S62_L001	SAMEA115675667	HCBf069	FIT122SC1.E3 E1	Chu	IBD	Fecal	San_Diego	Califonia	United States of America	North America	Human
363192572_S63_L001	SAMEA115675785	HCBf080	RA38-trans GS7	Pediatric biopsy	Healthy	Colon	San_Diego	California	United States of America	North America	Human
363192573_S64_L001	SAMEA115675556	HCBf092	BAC06	Chu	Infection	Bone	San_Diego	Califonia	United States of America	North America	Human
363192575_S66_L001.1	SAMEA115675796	HCBf021	S02-0001-1 (Alm)	Chu	Healthy	Fecal			United States of America	North America	Human
363192577_S68_L001	SAMEA115675714	HCBf045	FIT268E3CAL C1	Chu	IBD	Fecal	San_Diego	Califonia	United States of America	North America	Human
363192578_S69_L001	SAMEA115675680	HCBf057	FIT134E3CAL P1-G2	Chu	IBD	Fecal	San_Diego	Califonia	United States of America	North America	Human
363192579_S70_L001	SAMEA115675666	HCBf068	FIT122SC1.E3 D1	Chu	IBD	Fecal	San_Diego	Califonia	United States of America	North America	Human
363192581_S72_L001	SAMEA115675557	HCBf093	BAC07	Chu	Infection	Swab	San_Diego	Califonia	United States of America	North America	Human
363192583_S74_L001	SAMEA115675797	HCBf022	S02-0024-14 (Alm)	Alm	Healthy	Fecal	Boston	Massachusetts	United States of America	North America	Human
363192585_S76_L001	SAMEA115675715	HCBf046	FIT268E3CAL C2	Chu	IBD	Fecal	San_Diego	Califonia	United States of America	North America	Human
363192587_S78_L001	SAMEA115675668	HCBf070	FIT104SC1.E3 B10	Chu	IBD	Fecal	San_Diego	Califonia	United States of America	North America	Human
363192588_S79_L001.1	SAMEA115675792	HCBf082	RA44-trans	Chu	IBD	Colon			United States of America	North America	Human
363192589_S80_L001	SAMEA115675558	HCBf094	BAC09	Chu	Infection	Drainage	San_Diego	Califonia	United States of America	North America	Human
363192591_S82_L001	SAMEA115675799	HCBf023	S04-0006-7 (Alm)	Alm	Healthy	Fecal	Boston	Massachusetts	United States of America	North America	Human
363192592_S83_L001	SAMEA115675642	HCBf035	FIT073E3CAL B7	Chu	IBD	Fecal	San_Diego	Califonia	United States of America	North America	Human
363192594_S85_L001	SAMEA115675759	HCBf060	Non-IBD Sample C2 C5	Chu	Healthy	Fecal	San_Diego	Califonia	United States of America	North America	Human
363192595_S86_L001	SAMEA115675671	HCBf071	FIT104SC1.E3 C2	Chu	IBD	Fecal	San_Diego	Califonia	United States of America	North America	Human
363192596_S87_L001.1	SAMEA115675793	HCBf083	RA44-trans	Chu	IBD	Colon			United States of America	North America	Human
363192597_S88_L001	SAMEA115675794	HCBf095	S01-0001-1	Chu	Healthy	Fecal	San_Diego	Califonia	United States of America	North America	Human
363192598_S89_L001	SAMEA115675527	HCBf012	111-20	AGP	Healthy	Fecal	San_Diego	California	United States of America	North America	Human
363192600_S91_L001	SAMEA115675643	HCBf036	FIT073E3CAL B8	Chu	IBD	Fecal	San_Diego	Califonia	United States of America	North America	Human
363192601_S92_L001	SAMEA115675700	HCBf048	FIT236E3CAL	Chu	IBD	Fecal	San_Diego	Califonia	United States of America	North America	Human
363192602_S93_L001	SAMEA115675758	HCBf059	Non-IBD Sample C2 B6	Chu	Healthy	Fecal	San_Diego	Califonia	United States of America	North America	Human
363192603_S94_L001	SAMEA115675726	HCBf072	FIT291SC1.E3 A3	Chu	IBD	Fecal	San_Diego	Califonia	United States of America	North America	Human
363192604_S95_L001	SAMEA115675479	HCBf084	1-PL	Chu	Infection	Drainage	San_Diego	Califonia	United States of America	North America	Human
363192605_S96_L001	SAMEA115675560	HCBf096	BAC14	Chu	Infection	Swab	San_Diego	Califonia	United States of America	North America	Human
363192793_S98_L001	SAMEA115675575	HCBf109	BAC52	Chu	Infection	Swab	San_Diego	Califonia	United States of America	North America	Human
363192794_S99_L001	SAMEA115675591	HCBf121	BAC89	Chu	Infection	Aspirate	San_Diego	Califonia	United States of America	North America	Human
363192795_S100_L001	SAMEA115675821	HCBf133	VPI-3277	Chu	Infection	Blood			United States of America	North America	Human
363192797_S102_L001	SAMEA115675851	HCBf157	WH718	Chu	Healthy	Fecal	Boston	Massachusetts	United States of America	North America	Human
363192804_S111_L001	SAMEA115675547	HCBf170	3_1_12	Historical	Healthy				NA	North America	Human
363192805_S110_L001	SAMEA115675600	HCBf158	CL03T00C08	Broad Institute	Healthy	Fecal	Boston	Massachusetts	United States of America	North America	Human
363192998_S106_L001	SAMEA115675578	HCBf110	BAC72	Chu	Infection	Lesion	San_Diego	Califonia	United States of America	North America	Human
363192999_S107_L001	SAMEA115675593	HCBf122	BAC92	Chu	Infection	Drainage	San_Diego	Califonia	United States of America	North America	Human
363193001_S108_L001	SAMEA115675817	HCBf134	VPI-2553	Chu	Infection	Appendix abscess			United States of America	North America	Human
363193002_S105_L001	SAMEA115675563	HCBf098	BAC18	Chu	Infection	Lesion	San_Diego	Califonia	United States of America	North America	Human
363193003_S113_L001.4	SAMEA115675567	HCBf099	BAC29	Chu	Infection	Back			United States of America	North America	Human
363193004_S114_L001	SAMEA115675579	HCBf111	BAC73	Chu	Infection	Drainage	San_Diego	Califonia	United States of America	North America	Human
363193009_S119_L001	SAMEA115675819	HCBf171	VPI-2627-J2	Historical	Unknown	NA		Virginia	United States of America	North America	Human
363193013_S123_L001	SAMEA115675828	HCBf124	VPI-4517	Chu	Unknown	NA		Virginia	United States of America	North America	Human
363193015_S125_L001.1	SAMEA115675845	HCBf148	WAL8916	Chu	Historical	Unknown			United States of America	North America	Human
363193016_S126_L001.1	SAMEA115675841	HCBf160	VPI-BF8928	Chu					United States of America	North America	Human
363193017_S127_L001	SAMEA115675822	HCBf172	VPI-3392		Unknown	NA		Virginia	United States of America	North America	Human
363193021_S134_L001	SAMEA115675548	HCBf161	3_2_5	Chu	Healthy	Fecal	Boston	Massachusetts	United States of America	North America	Human
363193022_S130_L001.1	SAMEA115675581	HCBf113	BAC75	Chu	Infection	Foot			United States of America	North America	Human
363193025_S135_L001	SAMEA115675823	HCBf173	VPI-4076		Infection	Blood			NA	North America	Human
363193027_S137_L001	SAMEA115675568	HCBf102	BAC36	Chu	Infection	NA	San_Diego	Califonia	United States of America	North America	Human
363193028_S138_L001	SAMEA115675583	HCBf114	BAC77	Chu	Infection	Swab	San_Diego	Califonia	United States of America	North America	Human
363193029_S139_L001	SAMEA115675838	HCBf126	VPI-BF7639	Chu	Unknown	NA		Virginia	United States of America	North America	Human
363193031_S141_L001.1	SAMEA115675826	HCBf150	VPI-4361	Chu	Infection	Unknown			United States of America	North America	Human
363193032_S142_L001	SAMEA115675820	HCBf162	VPI-29765	Chu	Unknown	NA		Virginia	United States of America	North America	Human
363193035_S145_L001	SAMEA115675569	HCBf103	BAC37	Chu	Infection	Swab	San_Diego	Califonia	United States of America	North America	Human
363193036_S146_L001	SAMEA115675584	HCBf115	BAC79	Chu	Infection	Tissue	San_Diego	Califonia	United States of America	North America	Human
363193037_S147_L001	SAMEA115675550	HCBf127	58_3_6	Chu	Unknown	NA			United States of America	North America	Human
363193039_S149_L001	SAMEA115675839	HCBf151	VPI-BF8223	Chu	Unknown	NA		Virginia	United States of America	North America	Human
363193040_S150_L001	SAMEA115675844	HCBf163	WAL8790	Chu	Infection	NA			United States of America	North America	Human
363193041_S151_L001	SAMEA115675815	HCBf175	VPI-2393		Unknown	NA		Virginia	United States of America	North America	Human
363193043_S153_L001	SAMEA115675570	HCBf104	BAC41	Chu	Infection	Swab	San_Diego	Califonia	United States of America	North America	Human
363193044_S154_L001	SAMEA115675585	HCBf116	BAC80	Chu	Infection	Swab	San_Diego	Califonia	United States of America	North America	Human
363193045_S155_L001	SAMEA115675830	HCBf128	VPI-5383 / 23745	Chu	Infection	Pleural fluid			United States of America	North America	Human
363193046_S156_L001	SAMEA115675842	HCBf140	WAL8762	Chu	Infection	NA			United States of America	North America	Human
363193047_S157_L001	SAMEA115675843	HCBf152	WAL8774	Chu	Infection	NA			United States of America	North America	Human
363193048_S163_L001	SAMEA115675836	HCBf129	VPI-BF7397	Chu	Unknown	NA		Virginia	United States of America	North America	Human
363193049_S158_L001	SAMEA115675846	HCBf164	WH605	Chu	Healthy	Fecal	Boston	Massachusetts	United States of America	North America	Human
363193053_S162_L001	SAMEA115675586	HCBf117	BAC81	Chu	Infection	Aspirate	San_Diego	Califonia	United States of America	North America	Human
363193054_S164_L001	SAMEA115675829	HCBf141	VPI-499	Chu	Unknown	NA		Virginia	United States of America	North America	Human
363193055_S165_L001	SAMEA115675847	HCBf153	WH705	Chu	Healthy	Fecal	Boston	Massachusetts	United States of America	North America	Human
363193056_S166_L001	SAMEA115675602	HCBf165	CL05T00C42	Chu	Healthy	Fecal	Boston	Massachusetts	United States of America	North America	Human
363193057_S167_L001	SAMEA115675831	HCBf177	VPI-A11-24B	Historical	Unknown	NA		Virginia	United States of America	North America	Human
363193059_S169_L001	SAMEA115675571	HCBf106	BAC44	Chu	Infection	Tissue	San_Diego	Califonia	United States of America	North America	Human
363193060_S170_L001	SAMEA115675587	HCBf118	BAC83	Chu	Infection	Bed Sore	San_Diego	Califonia	United States of America	North America	Human
363193061_S171_L001	SAMEA115675835	HCBf130	VPI-BF119	Chu	Unknown	NA		Virginia	United States of America	North America	Human
363193062_S172_L001	SAMEA115675552	HCBf142	638R	Chu	Infection	Intestine			United States of America	North America	Human
363193063_S173_L001.2	SAMEA115675813	HCBf154	VPI-2044	Chu					United States of America	North America	Human
363193064_S174_L001	SAMEA115675818	HCBf166	VPI-2556I	Chu	Unknown	NA		Virginia	United States of America	North America	Human
363193065_S175_L001	SAMEA115675824	HCBf178	VPI-4117		Unknown	NA		Virginia	United States of America	North America	Human
363193068_S178_L001	SAMEA115675588	HCBf119	BAC86	Chu	Infection	Aspirate	San_Diego	Califonia	United States of America	North America	Human
363193069_S179_L001	SAMEA115675837	HCBf131	VPI-BF7567	Chu	Unknown	NA		Virginia	United States of America	North America	Human
363193071_S180_L001	SAMEA115675848	HCBf143	WH706	Chu	Healthy	Fecal	Boston	Massachusetts	United States of America	North America	Human
363193072_S181_L001	SAMEA115675832	HCBf155	VPI-BF-AK87	Chu	Unknown	NA		Virginia	United States of America	North America	Human
363193073_S182_L001	SAMEA115675606	HCBf167	CL07T12C05	Chu	Healthy	Fecal	Boston	Massachusetts	United States of America	North America	Human
363193076_S185_L001	SAMEA115675576	HCBf108	BAC60	Chu	Infection	Tissue	San_Diego	Califonia	United States of America	North America	Human
363193078_S188_L001	SAMEA115675849	HCBf144	WH707	Chu	Healthy	Fecal	Boston	Massachusetts	United States of America	North America	Human
363193079_S189_L001	SAMEA115675810	HCBf156	VPI-12256	Chu	Unknown	NA		Virginia	United States of America	North America	Human
363193080_S190_L001	SAMEA115675601	HCBf168	CL03T12C07	Brigham & Women's Hospital	Healthy	Fecal	Boston	Massachusetts	United States of America	North America	Human
363193754_S16_L001.2	SAMEA115675549	HCBf086	4-PL	Chu	Infection	Scrotum			United States of America	North America	Human
363193756_S6_L001	SAMEA115675769	HCBf061	Non-IBD Sample C6 D7	Chu	Healthy	Fecal	San_Diego	Califonia	United States of America	North America	Human
363193757_S8_L001	SAMEA115675546	HCBf085	2-PL	Chu	Infection	Foot	San_Diego	Califonia	United States of America	North America	Human
363193763_S14_L001	SAMEA115675770	HCBf062	Non-IBD Sample C6 E10	Chu	Healthy	Fecal	San_Diego	Califonia	United States of America	North America	Human
363197048_S313_L001.1	SAMEA115675493	HCBf186	102-27	Chu	Healthy	Fecal			United States of America	North America	Human
363197054_S337_L001.2	SAMEA115675496	HCBf187	103-27	Chu	Healthy	Fecal			United States of America	North America	Human
363197065_S315_L001	SAMEA115675534	HCBf189	112-16	AGP	Healthy	Fecal	San_Diego	California	United States of America	North America	Human
363197078_S309_L001.3	SAMEA115675627	HCBf191	FIT036CCAL	Chu	IBD	Fecal			United States of America	North America	Human
363197087_S326_L001.5	SAMEA115675734	HCBf181	Non-IBD Sample C10	Chu	Healthy	Fecal			United States of America	North America	Human
363197090_S325_L001.1	SAMEA115675728	HCBf192	FIT292E3CAL	Chu	IBD	Fecal			United States of America	North America	Human
363197827_S378_L001	SAMEA115675531	HCBf194	111-9	AGP	Healthy	Fecal	San_Diego	California	United States of America	North America	Human
MCT420_10_S18_L002	SAMEA115711404	HCBf213	J665_Rhesus	NHP	Animal	Fecal	San Diego	California	United States of America	North America	Rhesus
MCT420_17_S25_L002	SAMEA115675816	HCBf169	VPI-2552	Historical	Unknown	NA			United States of America	North America	Human
MCT420_18_S26_L002	SAMEA115675852	HCBf159	YCH46	Chu	Infection	Blood	San Diego	California	United States of America	North America	Human
MCT420_2_S10_L002	SAMEA115711414	HCBf209	infant_twin 1	Chu	Healthy	Fecal	San Diego	California	United States of America	North America	Human
MCT420_28_S36_L002	SAMEA115711423	HCBf251	US398	Chu	Infection	Blood	San Diego	California	United States of America	North America	Human
MCT420_29_S37_L002	SAMEA115675533	HCBf016	112-15	AGP	Healthy	Fecal	San Diego	California	United States of America	North America	Human
MCT420_32_S40_L002	SAMEA115675529	HCBf013	111-28	AGP	Healthy	Fecal	San Diego	California	United States of America	North America	Human
MCT420_35_S43_L002	SAMEA115675580	HCBf112	BAC74	Chu	Infection	Abscess	San Diego	California	United States of America	North America	Human
MCT420_36_S44_L002	SAMEA115675791	HCBf074	RA44-A5	Chu	IBD	Colon	San Diego	California	United States of America	North America	Human
MCT420_41_S49_L002	SAMEA115675551	HCBf087	6-PL	Chu	Infection	Fluid	San Diego	California	United States of America	North America	Human
MCT420_47_S55_L002	SAMEA115675644	HCBf037	FIT073E3CAL B9	Chu	IBD	Fecal	San Diego	California	United States of America	North America	Human
MCT420_49_S57_L002	SAMEA115675572	HCBf107	BAC45	Chu	Infection	NA	San Diego	California	United States of America	North America	Human
MCT420_50_S58_L002	SAMEA115675840	HCBf132	VPI-BF8371	Chu	Unknown	NA	San Diego	California	United States of America	North America	Human
MCT420_52_S60_L002	SAMEA115711450	HCBf216	RA 49	Chu	Healthy	Colon	San Diego	California	United States of America	North America	Human
MCT420_54_S62_L002	SAMEA115711452	HCBf218	RA 87	Chu	IBD	Colon	San Diego	California	United States of America	North America	Human
MCT420_55_S63_L002	SAMEA115711453	HCBf219	RA 53	Chu	IBD	Colon	San Diego	California	United States of America	North America	Human
MCT420_56_S64_L002	SAMEA115711454	HCBf220	RA 56	Chu	Healthy	Colon	San Diego	California	United States of America	North America	Human
MCT420_58_S66_L002	SAMEA115711456	HCBf222	RA 80	Chu	Healthy	Colon	San Diego	California	United States of America	North America	Human
MCT420_59_S67_L002	SAMEA115711457	HCBf223	RA 81	Chu	Healthy	Colon	San Diego	California	United States of America	North America	Human
MCT420_6_S14_L002	SAMEA115675555	HCBf252	B35	Chu	Infection	Fecal	San Diego	California	United States of America	North America	Human
MCT420_60_S68_L002	SAMEA115711459	HCBf224	RA 52	Chu	Healthy	Colon	San Diego	California	United States of America	North America	Human
MCT420_63_S71_L002	SAMEA115711462	HCBf227	RA56	Chu	Healthy	Colon	San Diego	California	United States of America	North America	Human
MCT420_7_S15_L002	SAMEA115675545	HCBf253	12905-23V	Chu	Infection	Abscess	San Diego	California	United States of America	North America	Human
MCT420_75_S83_L002	SAMEA115711475	HCBf239	PA5	Chu	Infection	Fecal	San Diego	California	United States of America	North America	Human
MCT420_76_S84_L002	SAMEA115711476	HCBf240	CL10T01C02	Chu	Healthy	Fecal	San Diego	California	United States of America	North America	Human
MCT420_77_S85_L002	SAMEA115711477	HCBf241	CM12	Chu	Infection	Abscess	San Diego	California	United States of America	North America	Human
MCT420_79_S87_L002	SAMEA115675606	HCBf167	CL07T12C05	Chu	Healthy	Fecal	San Diego	California	United States of America	North America	Human
MCT420_80_S88_L002	SAMEA115711481	HCBf244	CL13T01C12	Chu	Healthy	Fecal	San Diego	California	United States of America	North America	Human
MCT420_81_S89_L002	SAMEA115711482	HCBf245	US390	Chu	Infection	Abscess	San Diego	California	United States of America	North America	Human
MCT420_86_S94_L002	SAMEA115711487	HCBf250	CMR2896	Chu	Unknown	NA	San Diego	California	United States of America	North America	Human

## Sheet: Table_S4_qPCR primers
SUPPLEMENTAL TABLE 4 Primers for species-specific qPCR
Oligonucleotides
Target	Primer name	Forward	Reverse	Vendor	Source
hsp60	B. fraghsp60	GATCGTGGTTATCTGTCA	CTGTCTACATCTTCTGCA	Integrated DNA Technologies	Chu Lab
hsp60	B. thetasp60	GTTGGTTATCGCAGAAGA	GCACAAATCTTCAGCTGA	Integrated DNA Technologies	Chu Lab
hsp60	B. fraghsp60	GATCGTGGTTATCTGTCA	CTGTCTACATCTTCTGCA	Integrated DNA Technologies	Chu Lab
hsp60	B. vulghsp60	CTGGCTCAATCAATCGTA	GGATCGTTATTGGCAGAA	Integrated DNA Technologies	Chu Lab
SSR2	mpi	CGTATTTGAATGAATAGCCGTTTT	TGTATTCTGCGGTGAATTATGACT	Integrated DNA Technologies	Coyne, M. J., Weinacht, K. G., Krinos, C. M., & Comstock, L. E. (2003). Mpi recombinase globally modulates the surface architecture of a human commensal bacterium. Proceedings of the National Academy of Sciences of the United States of America, 100(18), 10446–10451. https://doi.org/10.1073/pnas.1832655100
16S rRNA	27F	AGAGTTTGATCMTGGCTCAG	-	Integrated DNA Technologies	Frank, J. A., Reich, C. I., Sharma, S., Weisbaum, J. S., Wilson, B. A., & Olsen, G. J. (2008). Critical evaluation of two primers commonly used for amplification of bacterial 16S rRNA genes. Applied and environmental microbiology, 74(8), 2461–2470. https://doi.org/10.1128/AEM.02272-07
16S rRNA	1492R	-	GGTTACCTTGTTACGACTT

## Sheet: Table_S5_avgAMRgene per isolate
SUPPLEMENTAL TABLE 5 Average antimicrobial resistance gene per isolate and decade
Decade comparison	Z	P. unadjusted	P. adjusted
1970s or earlier - 1980s	-2.00469	0.0449962	0.0613585
1970s or earlier - 1990s	-3.19872	0.00138039	0.00517644
1980s - 1990s	-2.16213	0.0306082	0.0459123
1970s or earlier - 2000s	-4.26337	2.0137e-05	0.000302055
1980s - 2000s	-4.13472	3.55387e-05	0.00026654
1990s - 2000s	-0.605662	0.544739	0.583649
970s or earlier - 2010s	-3.12635	0.00176994	0.00530981
1980s - 2010s	-2.30078	0.0214043	0.0356738
1990s - 2010s	1.13824	0.25502	0.318775
2000s - 2010s	3.05793	0.00222872	0.00557181
1970s or earlier - 2020s	-3.26241	0.00110468	0.00552338
1980s - 2020s	-2.57787	0.00994102	0.0186394
1990s - 2020s	0.940658	0.34688	0.400246
2000s - 2020s	2.67296	0.00751861	0.0161113
2010s - 2020s	-0.565193	0.571942	0.571942
